# Supplementary material for: An NMR-Based Protocol for Profiling the Endo- and Exo-Metabolomes in Aβ1-42 Treated Human Astrocytes from Healthy and Alzheimer’s Disease Donors
Source: Metabolites. 2026 Mar 6;16(3):173. doi: 10.3390/metabo16030173 (PMC13027727; doi:10.3390/metabo16030173)
Supplement: Supplementary file 1 [file metabolites-16-00173-s001.zip]

Archive with 2 entries (2 files):
- Manuscript_Data.xlsx
- Supplementary Materials.pdf
