# Supplementary material for: An NMR-Based Protocol for Profiling the Endo- and Exo-Metabolomes in Aβ1-42 Treated Human Astrocytes from Healthy and Alzheimer’s Disease Donors
Source: Metabolites. 2026 Mar 6;16(3):173. doi: 10.3390/metabo16030173 (PMC13027727; doi:10.3390/metabo16030173)
Supplement: Supplementary file 1 [file metabolites-16-00173-s001.zip › Manuscript_Data.xlsx]

## Sheet: Data
	Sex	Group	Treatment	Age
FA1_AS150_Abeta	F	AD	Aβ	73
FA2_AS166_Abeta	F	AD	Aβ	86
FS1_AS151_Abeta	F	H	Aβ	52
FS2_AS151_Abeta	F	H	Aβ	52
FS3_AS151_Abeta	F	H	Aβ	45
FS4_AS153_Abeta	F	H	Aβ	33
MA1_AS150_Abeta	M	AD	Aβ	77
MA2_AS148_Abeta	M	AD	Aβ	88
MA3_AS150_Abeta	M	AD	Aβ	85
MS1_AS153_Abeta	M	H	Aβ	65
MS3_AS153_Abeta	M	H	Aβ	45
FA1_AS150_C	F	AD	C	73
FA2_AS166_C	F	AD	C	86
FS1_AS151_C	F	H	C	52
FS2_AS151_C	F	H	C	52
FS3_AS151_C	F	H	C	45
FS4_AS153_C	F	H	C	33
MA1_AS150_C	M	AD	C	77
MA2_AS148_C	M	AD	C	88
MA3_AS150_C	M	AD	C	85
MS1_AS153_C	M	H	C	65
MS3_AS153_C	M	H	C	45

## Sheet: Metabolites_Lysates
	2-Oxoisocaproate	3-Methyl-2-oxovalerate	Acetate	Acetone	Alanine	AMP	Aspartate	ATP	β-alanine	Creatine	Creatine Phosphate	Dymethyl_sulfone	Ethanol	Formate	Fumarate	Glucose	Glutamate	Glutathione	Glycine	Histidine	Hypoxanthine	Isoleucine	Isopropanol	Isovalerate	Lactate	Leucine	Lysine	Methionine	myo-Inositol	O-Acetylcholine	Phenylalanine	Proline	Pyruvate	sn-Glycerol-3-phosphocholine	Succinate	Taurine	Threonine	Tyrosine	UMP	Valine
LISATI_FA1_AS150_Abeta	44.329	42.3747	1054.19	66.1148	1755.11	224.026	99.8836	91.5468	34.2905	676.634	133.883	123.509	1079.52	199.836	23.2846	929.763	133.892	135.821	4471.05	152.013	26.29	479.505	0	77.5443	732.406	648.565	138.038	369.441	75.3271	273.249	648.23	52.3827	0	416.837	371.18	185.141	726.55	376.88	106.067	556.5
LISATI_FA2_AS166_Abeta	0	22.7336	2048.88	82.488	2620.73	165.424	84.4713	99.9746	15.9193	409.779	20.7045	105.737	2017.31	292.962	41.1167	682.538	105.472	85.1793	11033.4	230.115	58.9365	790.237	13789.4	42.4895	571.472	958.975	170.175	649.409	97.0583	145.82	1372.81	61.9097	70.6704	442.333	176.313	203.209	865.075	553.638	41.0281	837.794
LISATI_FS1_AS151_Abeta	9.61044	22.9703	1027.48	22.0914	1907.98	288.804	159.238	97.6527	39.687	614.266	149.457	172.779	507.162	239.326	39.2945	1197.53	164.935	152.847	4304.89	131.369	48.0604	426.193	99.4078	78.1105	820.717	570.275	124.412	297.618	45.5674	571.302	507.437	35.5925	0	288.326	516.232	184.554	595.378	263.635	78.7245	485.022
LISATI_FS2_AS151_Abeta	38.6227	57.0237	1003.17	41.8484	1813.68	267.701	138.987	97.6999	33.3755	470.265	268.267	190.353	650.976	233.907	31.3465	2091.24	230.531	156.053	3542.7	99.8974	16.8413	459.461	87.2848	96.6122	1410.76	597.307	139.753	278.108	50.4355	540.552	485.468	42.3644	85.0707	268.957	502.936	177.596	563.769	250.044	64.9382	523.374
LISATI_FS3_AS151_Abeta	22.3104	56.1836	1662.61	44.9722	2201.44	223.07	167.975	104.697	48.7985	539.034	243.987	235.813	432.677	243.221	33.1531	2153.71	174.265	159.455	4518.82	169.517	44.3775	546.942	116.189	101.502	1622.49	714.541	153.157	338.728	35.4613	145.709	594.379	34.9379	126.93	130.545	497.9	194.894	699.686	351.163	87.3231	610.755
LISATI_FS4_AS153_Abeta	23.9017	50.5228	4877.29	38.5824	4656.57	174.287	107.67	60.1527	57.1899	928.657	158.716	159.916	2211.07	293.791	40.9328	1638.98	156.637	204.435	6585.68	285.404	94.6796	1070.93	0	190.615	3135.21	1255.68	251.787	687.212	79.5469	180.246	1282.18	74.231	283.035	131.282	548.921	237.942	1142.77	616.882	113.576	1156.02
LISATI_MA1_AS150_Abeta	33.3215	36.3629	685.059	63.2905	1217.78	205.818	169.467	85.3057	36.9784	603.487	107.158	107.511	919.351	145.314	21.9605	591.389	131.178	143.631	3767.89	99.6924	13.7102	338.868	0	54.2348	454.94	462.903	112.584	251.659	74.2651	682.301	545.533	27.6574	0	353.285	226.89	166.034	628.671	278.88	92.4408	439.856
LISATI_MA2_AS148_Abeta	17.2635	36.4806	1024.54	38.443	1522.12	130.051	97.2535	83.866	23.9787	449.506	177.423	234.968	640.466	147.332	25.4186	1377.64	134.053	106.653	3326.67	153.106	33.4438	561.969	967.556	59.5042	941.595	692.464	137.796	406.811	49.4674	144.283	655.781	45.8848	221.804	273.144	334.623	181.767	615.313	303.61	48.8807	571.025
LISATI_MA3_AS150_Abeta	9.17728	27.9175	797.488	50.2192	1138.89	213.688	182.27	101.247	26.7697	659.299	157.435	144.576	1223	135.136	10.85	343.751	167.43	161.478	4064.43	80.9626	42.478	217.048	0	63.7623	276.641	330.63	72.6701	205.538	56.5428	759.793	426.258	28.1751	0	447.038	298.724	180.385	566.326	187.298	56.9495	300.121
LISATI_MS1_AS153_Abeta	65.5124	91.8953	1809.71	41.8298	2754.83	180.297	107.96	70.5044	34.2749	482.212	146.455	140.412	1832.46	372.459	33.1712	2356.54	138.275	144.195	5095.08	215.482	47.3696	948.906	0	125.8	3157.2	1154.66	234.154	584.663	87.8621	161.733	1115.77	65.8497	506.242	154.531	525.047	180.85	924.766	567.979	71.6509	1014.62
LISATI_MS3_AS153_Abeta	24.4741	48.5792	2204.8	33.7276	3473.97	216.094	113.388	83.8983	34.9213	578.82	220.418	138.497	2195.53	251.32	23.2624	1340.79	172.626	159.238	5475.52	208.708	36.9515	846.79	0	95.6919	1583.91	1079.41	217.111	607.575	83.6292	170.479	1142.86	99.1871	221.379	113.594	373.982	198.822	1054.19	556.27	97.0452	937.264
LISATI_FA1_AS150_C	45.4658	46.7621	1341.11	54.453	1339.6	200.948	124.146	74.7794	33.4329	628.433	198.918	136.587	1129.53	178.76	22.2115	930.33	123.497	132.476	4380.4	126.049	42.0501	418.2	0	54.4246	669.579	527.343	122.241	308.911	69.2341	574.167	542.177	69.6761	67.0297	449.339	258.143	201.805	653.729	299.563	48.3288	491.452
LISATI_FA2_AS166_C	0	40.5797	2465.95	72.5027	3031.89	171.172	38.349	124.192	32.6214	590.775	146.785	89.1929	1736.29	2555.57	27.905	598.384	157.924	124.132	58374.1	243.752	40.7561	866.168	13859.7	53.943	619.029	1088.3	156.457	785.684	121.824	193.228	1218.58	73.8151	14.7338	787.419	354.379	333.654	1001.05	577.506	106.316	917.612
LISATI_FS1_AS151_C	32.2281	30.8863	1820.08	33.2157	2401.13	268.102	124.378	138.623	41.3675	717.39	239.303	256.783	1045.71	440.238	31.6045	1648.84	192.808	192.751	5044.16	133.837	52.4515	516.39	6.74538	82.3427	1103.77	658.482	140.015	349.354	74.5003	543.409	607.224	45.3423	0	341.515	606.731	237.369	713.815	298.837	52.2027	575.699
LISATI_FS2_AS151_C	35.6504	38.3778	1537.8	30.4506	1837.9	160.854	135.046	103.786	42.8275	445.827	356.975	223.134	458.863	187.846	41.8202	1504.65	230.855	153.365	3631.59	122.597	85.0285	372.755	139.398	65.1916	1020.49	506.135	114.854	209.151	39.3139	265.365	440.199	33.2473	175.335	248.405	507.61	200.58	554.296	222.551	65.5928	439.014
LISATI_FS3_AS151_C	33.124	40.577	1890.1	39.423	1962.85	202.473	171.086	106.435	43.4053	505.796	305.545	236.65	451.128	216.931	21.6567	1727.88	168.579	165.21	4264.76	116.922	76.7087	468.611	115.063	79.7534	1395.3	602.81	137.269	281.092	36.2811	146.979	557.395	26.2908	186.441	166.205	469.075	185.55	620.163	271.367	74.4436	527.051
LISATI_FS4_AS153_C	35.3884	61.264	5842.69	42.3549	4343.9	345.676	112.978	90.1181	55.6454	871.107	271.873	166.444	2335.36	471.83	51.4273	1981.12	150.28	214.492	8234.97	291.915	90.4773	1193.23	0	193.402	3540.41	1440.79	296.263	739.637	67.3789	207.113	1389.15	71.78	19.2039	144.439	702.355	268.387	1275.63	689.361	125.259	1267.65
LISATI_MA1_AS150_C	28.3217	37.2674	802.848	52.5659	1091.1	192.559	140.178	117.477	42.4098	608.016	172.152	136.698	1003.32	210.309	30.8997	521.158	111.18	135.78	4174.11	100.952	56.0214	265.174	0	49.8539	429.523	381.311	98.7276	215.001	52.2376	1030.31	450.924	30.4803	11.3891	294.136	156.104	170.438	554.683	238.566	47.5897	347.358
LISATI_MA2_AS148_C	7.08713	27.8841	1240.37	41.9391	1734.89	132.868	144.913	125.598	31.162	464.401	280.484	232.416	879.5	169.651	40.7605	1150.05	176.932	125.685	3837.57	138.945	74.7961	535.668	1115.88	65.436	644.424	699.924	122.052	419.376	42.8803	280.888	678.671	30.1055	123.506	413.668	297.807	172.059	659.337	317.416	31.5891	565.568
LISATI_MA3_AS150_C	20.4066	30.0878	912.492	50.9675	1059.79	225.494	173.996	84.9978	40.9333	631.959	208.901	162.925	1464.42	187.122	9.64091	593.525	184.766	141.889	4988.59	95.1814	53.604	227.653	0	40.665	388.21	318.838	71.2223	175.762	52.0347	1245.76	400.209	14.4624	0	366.686	321.738	193.84	511.562	208.202	52.5743	301.351
LISATI_MS1_AS153_C	70.6462	91.1597	4537.17	42.036	3267.91	180.169	112.615	42.9605	43.6607	438.228	209.339	152.075	1922.19	346.018	29.8136	3335.02	130.574	146.939	5712.92	274.845	61.6652	1090.95	0	154.323	3550.05	1370.76	282.886	716.941	100.342	182.845	1238.2	82.6034	681.769	156.561	611.433	207.932	1044.01	654.506	81.4029	1185.28
LISATI_MS3_AS153_C	37.2724	30.6387	2478.27	42.2163	3159.96	176.927	119.363	76.1639	46.862	503.378	300.365	142.608	1943.17	235.516	36.5194	1477.8	171.057	175.159	6061.94	199.791	62.3491	710.476	0	85.4513	1503.65	935.711	185.201	493.087	80.7546	142.154	973.609	58.9559	226.353	84.9238	404.335	202.028	948.562	453.858	63.6348	790.716

## Sheet: Metabolites_Media
	2-Oxoglutarate	2-Oxoisocaproate	3-Methyl-2-oxovalerate	Acetate	Alanine	Citrate	Cystine	Ethanol	Formate	Fumarate	Glucose	Glutamine	Glycerol-Myo-inositol	Glycine	Histidine	Isobutyrate	Isoleucine	Isovalerate	Lactate	Leucine	Lysine	Methanol	Methionine	Niacinamide	Pantothenate	Phenylalanine	Pyroglutamate	Pyruvate	Threonine	Tryptophan	Tyrosine	Uracil	Valine
TERRENI_FA1_AS150_Abeta	30.2387	313.096	258.765	3927.44	1455.32	637.848	20.6184	25.7694	585.958	15.0684	14614.9	8.49273	168.194	2490.93	272.372	165.732	1518.33	356.461	8128.02	2219.48	577.561	415.761	116.654	51.2512	59.187	681.914	109.487	2851.78	442.668	39.9609	701.021	13.0798	1467.64
TERRENI_FA2_AS166_Abeta	32.8877	423.259	347.211	9680.29	1330.35	686.569	11.1935	15.3435	662.959	12.5055	14895.1	7.63104	208.735	2669.29	287.904	263.014	1368.77	558.776	8314.11	2010.4	585.503	45.1204	126.771	48.0615	50.0721	676.34	91.8362	3683.56	442.88	37.0936	685.511	17.9722	1401.34
TERRENI_FS1_AS151_Abeta	19.8873	199.769	189.998	2682.97	1511.31	602.888	17.6723	6.39765	492.386	5.90334	14805.3	49.8443	151.192	2234.2	266.805	92.9229	1647.71	216.343	7351.11	2350.37	549.184	393.396	119.543	31.3663	58.1351	674.013	110.195	2969.7	436.614	42.4791	687.608	3.92004	1500.35
TERRENI_FS2_AS151_Abeta	15.5019	171.219	183.845	1916.9	1422.73	657.194	0	4.3822	455.613	10.1267	14714.8	83.3821	147.68	2121.78	268.999	99.9122	1661.23	221.866	7627.38	2388.49	558.205	390.21	133.424	32.725	56.7271	677.473	103.785	2968.1	448.102	50.0743	695.395	7.4633	1520.28
TERRENI_FS3_AS151_Abeta	14.9626	166.849	198.494	4053.03	1502.41	656.33	0	3.55105	449.154	17.0283	13448.9	33.0495	162.093	2077.71	265.051	95.4541	1580.1	219.24	8654.49	2244.32	549.338	377.018	113.891	35.5713	57.4489	635.477	107.759	2984.33	420.297	40.2665	679.11	10.399	1449.81
TERRENI_FS4_AS153_Abeta	34.3648	159.485	182.063	14956.7	1845.11	891.697	0	44.2921	537.436	18.591	10746.1	8.10197	253.265	2362.28	279.754	304.741	1529.83	667.818	13237.1	2094.57	600.219	341.414	120.193	45.7975	66.3877	661.181	90.2345	2748.88	427.694	28.3356	714.42	16.3286	1487.87
TERRENI_MA1_AS150_Abeta	21.5591	284.506	245.845	2979.35	1408.18	607.053	23.933	30.3938	540.406	12.7486	14477	10.9717	148.8	2410.08	274.791	133.632	1555.68	283.186	8075.97	2269.59	572.489	432.283	118.807	67.3516	64.6867	641.99	107.77	2948.37	438.269	46.4567	678.021	8.8199	1490.57
TERRENI_MA2_AS148_Abeta	22.1814	295.102	243.629	4336.51	1296.87	723.778	33.5579	39.014	533.762	16.2332	14560.4	33.0194	202.782	2377.55	295.819	134.194	1643.4	276.652	8153.08	2418.3	606.155	265.762	145.45	60.8109	65.9223	704.867	101.978	2909.64	463.599	44.1446	740.797	9.79203	1574.99
TERRENI_MA3_AS150_Abeta	25.9559	228.046	225.335	4148.05	1401.42	596.815	23.1028	28.8474	520.992	1.82038	15810.3	35.3113	153.846	2323.16	272.651	124.457	1617.38	285.728	6327.64	2361.74	585.478	400.045	130.295	57.241	57.8332	659.529	107.855	3169.63	427.724	50.9856	707.338	2.28296	1512.97
TERRENI_MS1_AS153_Abeta	18.0364	210.029	238.707	3487.37	1446.02	679.201	15.3754	35.1649	511.566	6.80941	12259.9	9.37421	163.484	2132.81	253.088	151.785	1469.47	329.042	11914.8	2046.73	524.652	315.936	108.195	62.3402	45.0116	633.521	97.3708	2624.06	399.656	41.449	673.48	15.324	1335.54
TERRENI_MS3_AS153_Abeta	21.7202	265.917	245.705	9187.91	1624.27	758.474	32.4013	37.631	571.461	6.68436	12718.8	3.39267	208.092	2363.84	280.308	209.033	1501.79	438.742	10939.8	2149.59	572.407	357.551	121.221	47.3677	60.1891	669.568	108.643	3497.78	429.271	36.0998	684.108	13.3121	1464.79
TERRENI_FA1_AS150_C	12.9431	255.326	225.376	8728.85	1382.45	614.119	22.8489	26.2082	552.981	13.6449	14561.8	11.9505	181.957	2351.96	271.203	142.724	1578.02	288.704	7597.43	2292.44	569.529	403.707	128.257	45.7877	57.9772	657.155	103.245	2412.75	435.177	40.9545	708.936	15.3396	1467.6
TERRENI_FA2_AS166_C	11.4669	390.072	313.925	9599.69	1314.39	633.342	17.283	12.4822	597.856	11.1604	14846.6	11.0358	186.762	2500.5	278.87	202.026	1441.53	433.192	7695.01	2115.87	577.315	49.9281	110.234	51.7766	56.798	699.187	104.365	3445.48	446.454	39.7166	692.177	15.0595	1436.1
TERRENI_FS1_AS151_C	18.9727	180.426	193.881	5705.36	1496.71	609.357	24.788	10.0046	474.97	18.7468	14962.4	41.6972	161.766	2203.85	262.449	83.4492	1659.66	197.961	7170.04	2410.79	571.307	372.348	130.943	51.2711	51.8159	663.355	96.188	2789.58	438.809	41.2889	691.525	9.20386	1521.78
TERRENI_FS2_AS151_C	15.7859	183.097	179.293	6035.8	1405.86	666.861	0	5.53031	441.194	24.089	14913.8	79.6318	164.458	2082.57	280.622	92.2787	1718.03	198.065	7368.62	2514.55	578.945	389.943	132.468	58.5372	61.5894	673.327	115.366	2780.18	457.87	39.2077	697.349	8.4239	1577.86
TERRENI_FS3_AS151_C	15.5627	197.621	191.775	5848.17	1499.82	662.96	0	9.02801	452.623	13.0559	13689.4	46.9586	158.503	2103.57	259.791	87.565	1642.59	188.883	8535.15	2400.25	560.923	401.124	123.134	42.152	61.3951	627.773	93.2409	2933.64	431.585	38.7771	683.397	6.43095	1526.56
TERRENI_FS4_AS153_C	20.9316	150.832	174.571	15851.8	1637.13	893.751	0	41.5947	482.691	14.3714	10469.3	11.5111	243.446	2249.79	261.771	217.789	1527.29	483.317	12507.3	2107.71	571.054	320.314	108.204	57.3328	60.7308	627.128	91.3228	2485.95	406.968	33.961	675.973	13.0843	1415.25
TERRENI_MA1_AS150_C	23.1538	238.312	226.7	7208.79	1400.16	584.508	18.0656	30.1892	542.817	14.1128	14606.7	9.25031	149.093	2284.43	273.037	110.118	1565.16	242.479	7394.23	2288.85	542.279	374.518	128.667	50.252	56.0454	655.294	99.8217	2737.07	418.758	38.836	690.772	10.9893	1449.72
TERRENI_MA2_AS148_C	14.027	293.914	236.808	7064.08	1306.92	699.221	0	37.9854	523.874	9.53973	16068.7	34.2639	163.135	2318.31	297.711	106.957	1737.65	254.248	7377.15	2572.84	616.768	247.591	135.762	44.2615	65.2879	734.296	97.9206	2984.6	471.709	48.1395	759.797	9.55811	1643.25
TERRENI_MA3_AS150_C	19.9704	237.749	219.316	6201.39	1332.9	578.877	14.4033	29.3872	488.063	17.7628	16033.8	52.0513	148.085	2249.78	261.838	98.3747	1658.01	214.327	5877.01	2482.27	583.811	376.851	123.925	51.1908	63.6656	693.216	111.837	2890.81	443.777	53.7556	722.476	14.4926	1558.62
TERRENI_MS1_AS153_C	21.6933	304.459	275.921	10442.5	1561.17	745.142	18.4592	31.8182	569.482	16.0341	12978.6	13.9578	192.371	2353.32	271.778	159.613	1578.79	325.573	10832.4	2258.94	585.224	334.558	119.873	31.6487	65.8535	678.64	121.027	3212.31	435.95	39.9798	709.721	14.6187	1501.06
TERRENI_MS3_AS153_C	20.8234	243.241	220.882	11806.7	1574.24	747.391	10.3408	31.86	546.484	13.5551	13282	11.4728	193.785	2297.38	270.971	155.192	1620.98	319.91	9960.91	2310.92	580.261	348.998	121.098	61.7439	57.5398	672.411	98.4537	3169.6	442.478	49.472	702.689	15.2276	1520.79
